# Supplementary material for: The Effect of Pleural Effusion on Prognosis in Patients with Non-Small Cell Lung Cancer Undergoing Immunochemotherapy: A Retrospective Observational Study
Source: Cancers (Basel). 2022 Dec 14;14(24):6184. doi: 10.3390/cancers14246184 (PMC9776517; doi:10.3390/cancers14246184)
Supplement: Supplementary file 1 [file cancers-14-06184-s001.zip]

Archive with 1 entries (1 files):
- cancers-2042009-supplementary.pdf
